# Supplementary material for: A ten-genes-based diagnostic signature for atherosclerosis
Source: BMC Cardiovasc Disord. 2021 Oct 23;21:513. doi: 10.1186/s12872-021-02323-9 (PMC8540101; doi:10.1186/s12872-021-02323-9)
Supplement: Supplementary file 2 — Additional file 2. Table S1. Genes in the blue module. [file 12872_2021_2323_MOESM2_ESM.xlsx]

## Sheet: Sheet1
TableS1 Genes in the blue module.
Rank	GeneSymbol
1	HNRPAB
2	BASP1
3	TPST1
4	ABCC5
5	E2F3
6	MANSC1
7	ZNF428
8	PFKFB4
9	TNFSF14
10	B4GALT5
11	TMPIT
12	TMCO3
13	ABHD5
14	KIAA0319L
15	GLT1D1
16	LOC201175
17	ARSA
18	OSBPL2
19	CHMP2A
20	CD82
21	SKAP2
22	RPS6KA5
23	NSFL1C
24	TLR8
25	RGC32
26	ST6GALNAC2
27	APAF1
28	STX3
29	LAMP2
30	PPP1R15A
31	GPR177
32	LIMK2
33	CLDN14
34	WWC3
35	FLOT1
36	POLR2J2
37	PRRG4
38	BCL3
39	IL8RA
40	EDG4
41	FLJ11151
42	MCM7
43	Rgr
44	EFCBP2
45	UBR2
46	STAT3
47	PILRA
48	ARHGAP9
49	CANT1
50	CACNA1E
51	P2RY13
52	ATG16L2
53	DAPP1
54	UNC119
55	FPR1
56	C3orf34
57	SPCS1
58	SH3BP5L
59	RNF149
60	LASP1
61	GAB2
62	CDC123
63	PLAUR
64	FCGR2A
65	MTX1
66	LPPR2
67	SLA
68	SULF2
69	MPPE1
70	C1orf24
71	ZDHHC18
72	XPNPEP1
73	NCOA1
74	DHRS12
75	FOS
76	TNRC5
77	TIMP2
78	ARID3A
79	GMCL1
80	GALNAC4S_6ST
81	RNASEL
82	TNFRSF10C
83	RAB20
84	SSH2
85	DIP2B
86	TSEN34
87	F2RL1
88	IFITM2
89	SLC6A6
90	OAS2
91	TFRC
92	C20orf3
93	SIRPB1
94	RALB
95	IMPDH1
96	CUEDC1
97	CDC2L6
98	PTGS2
99	GPR109B
100	RAB24
101	ADCY4
102	TMCC1
103	KIF27
104	TNFAIP2
105	PELI1
106	C3orf62
107	CHIC2
108	SLC15A4
109	PACS1
110	COL4A3BP
111	SSR4
112	LOC728392
113	HIST1H2BC
114	ALOX5
115	MYO1F
116	DGAT2
117	RASSF2
118	DKFZp434K1815
119	PBX2
120	IER3
121	PICALM
122	TMEM154
123	CASC3
124	SLC7A1
125	SNX11
126	PXN
127	ACSL1
128	CD300LF
129	TNFRSF1A
130	SLC22A4
131	PSG11
132	TMCC3
133	SERPINA1
134	HLX1
135	IL1RAP
136	TP53INP2
137	RXRA
138	SNAP23
139	HIST1H2BE
140	UPF1
141	TREM1
142	IL1RN
143	ARHGAP19
144	CDK4
145	FLJ20273
146	DPEP2
147	IGSF6
148	PECAM1
149	C5AR1
150	ANKRD13A
151	LAT2
152	PDLIM7
153	MAP3K3
154	SLC9A8
155	DNTTIP1
156	OTX1
157	SIPA1L1
158	RFX2
159	EPHB1
160	DENND3
161	CEBPB
162	PI3
163	KIAA0513
164	BCKDK
165	RPN2
166	CD300A
167	PLEKHO1
168	PANX2
169	CA4
170	ASF1B
171	SLC12A9
172	OAZ2
173	PYGL
174	CTBS
175	GHRL
176	IL6R
177	ROPN1L
178	NCF1
179	APOB48R
180	SLC19A1
181	PHF21A
182	TPD52L2
183	C7orf34
184	RNF135
185	PLXNC1
186	KREMEN1
187	IKIP
188	ALPL
189	MXD1
190	CECR6
191	PACSIN2
192	SGK
193	TXNDC13
194	B3GNTL1
195	VNN3
196	CPD
197	UBE2L6
198	ATF6
199	COX5A
200	CD93
201	PGLYRP1
202	NDEL1
203	NUMB
204	MYBPH
205	FCGRT
206	FLJ10357
207	TLR4
208	ZNF746
209	NDUFS6
210	LIG1
211	NFIL3
212	PIM3
213	ADAM8
214	ADM
215	F5
216	OPLAH
217	ARHGAP26
218	MXD3
219	HNRPK
220	TMEM157
221	NUDT16P
222	NQO2
223	PGCP
224	DGCR2
225	LITAF
226	ST3GAL2
227	SNX27
228	FAM101B
229	CDA
230	MGAM
231	AQP9
232	RPS6KA1
233	OGFRL1
234	NLRP12
235	CD302
236	TLE3
237	LILRA2
238	STARD10
239	DKFZp761E198
240	RNF24
241	LIPA
242	BEST1
243	NRBF2
244	FH
245	SEPX1
246	HAL
247	JMJD2B
248	FLCN
249	ARSG
250	STX11
251	C14orf159
252	HLA_C
253	USP10
254	HIST1H3D
255	MOBKL2A
256	ATP6V0B
257	TMEM127
258	ICAM3
259	LENG4
260	TLR5
261	HK2
262	ABHD2
263	LGALS1
264	TACC3
265	RFC4
266	PPP4R1
267	REPS2
268	LOC399744
269	GK
270	CDS2
271	GPX7
272	FLOT2
273	OR10G3
274	MAP3K5
275	C6orf32
276	TPCN2
277	NARF
278	GTF3A
279	IMPA2
280	CXCL16
281	FCGR3B
282	IL17RA
283	NOTCH1
284	RNF130
285	CDK5R1
286	TLR1
287	KBTBD7
288	STRAP
289	DPEP3
290	FLJ42957
291	SEC14L1
292	SIPA1L2
293	C9orf164
294	C1RL
295	ULK1
296	INPP5A
297	OSGIN2
298	ELL
299	FRAT1
300	CYP4F3
301	TKT
302	TMEM140
303	GRAMD1A
304	MAT2A
305	BCL6
306	FNIP1
307	MPZL1
308	MAP2K4
309	LRRC6
310	C15orf29
311	SLC11A1
312	PCNX
313	SIGLEC5
314	RPL7A
315	TREML2
316	FPRL1
317	B3GNT8
318	QPCT
319	TRPC4AP
320	TUBA1A
321	AMICA1
322	CTSS
323	CEACAM3
324	FAM53C
325	TBL1X
326	MSRB2
327	REM2
328	ETS2
329	MBD6
330	MIDN
331	HCG27
332	TALDO1
333	PTAFR
334	RAD21
335	TLR6
336	CSF2RA
337	EGLN1
338	ST3GAL4
339	S100A11
340	GPR109A
341	TM6SF1
342	MGST3
343	DOCK5
344	IFNAR1
345	PLXDC2
346	KIAA0556
347	FNDC3B
348	STX10
349	FBXL20
350	MX2
351	XPO6
352	SLC16A5
353	EMR3
354	PPM1F
355	FFAR2
356	NCF4
357	SIRPA
358	RAPGEFL1
359	IDS
360	SLC31A2
361	NADK
362	RGL2
363	PISD
364	THBD
365	SORL1
366	GIT2
367	SASP
368	IRS2
369	ANPEP
370	JARID2
371	HDAC4
372	ATP5A1
373	RPL8
374	SH3GLB1
375	IFNGR2
376	OXER1
377	MAP3K2
378	CARS2
379	C16orf57
380	MOSPD2
381	PIK3CD
382	LRRC25
383	CR1
384	RRP12
385	IL10RB
386	PAK1
387	TRIB1
388	NSUN7
389	IL13RA1
390	MYBPC3
391	SEPW1
392	PRKDC
393	LOC440093
394	RBBP7
395	PELO
396	C14orf94
397	PADI2
398	CLEC4E
399	STEAP4
400	TLR2
401	C13orf18
402	C16orf72
403	USP4
404	PAICS
405	PROK2
406	IL1B
407	SLC2A3
408	PIN1
409	PDK3
410	PREX1
411	STAT5B
412	ZMYND15
413	EXTL3
414	FKBP5
415	ZNF438
416	ZNF467
417	GSK3B
418	FAM126B
419	HPSE
420	TBC1D14
421	PELI2
422	KCNJ2
423	OSM
424	RBM23
425	UBN1
426	LYN
427	DUSP1
428	SMAP1L
429	CEBPD
430	NPL
431	DSC2
432	PDE4B
433	IL8RB
434	DTX3L
435	KLHL21
436	LILRB3
437	RAB6IP1
438	KIAA0247
439	TGM3
440	JARID1A
441	SLC43A2
442	NOV
443	C16orf48
444	ATP6V1B2
445	CXCL1
446	FRAT2
447	RSHL2
448	CSF3R
449	HSPA1A
450	NUAK2
451	CFLAR
452	ZNF217
453	CRISPLD2
454	CKAP4
455	FBXL13
456	CHSY1
457	HCK
458	NFAM1
459	OACT2
460	ITGA5
461	MCTP2
462	HIST1H2AC
463	DIRC2
464	DNAJB6
465	FAM49A
466	NDUFS8
467	PGD
468	MAG1
469	DNCL1
470	SIGLEC9
471	KIAA0232
472	ATP6V0D1
473	EIF4E3
474	MMP9
475	NCF2
476	ALOX5AP
477	CSF2RB
478	ACTN1
479	GPR97
480	MOSC1
481	IBRDC2
482	SLC9A1
483	EMR2
484	TMEM49
485	MANBA
486	PPTC7
487	ATXN1
488	F11R
489	EMP1
490	PSG9
491	ABTB1
492	RERE
493	CDK6
494	ZNF281
495	MVP
496	DAPK2
497	RPGRIP1
498	IQGAP1
499	MAK
500	MYST1
501	CBS
502	MEFV
503	USP32
504	FLJ39575
505	TGFA
506	KIAA1754
507	LRG1
508	HSPA6
509	MGC4093
510	NDST1
511	PADI4
512	IGF2R
513	IQSEC1
514	SBNO2
515	LOC729021
516	BTBD14A
517	CAMK2G
518	RCN3
519	DYSF
520	NFYC
521	SLC25A44
522	FAM129A
523	KIAA1706
524	CENTD3
525	ANTXR2
526	RAF1
527	ISG20L1
528	RNF141
529	NINJ1
530	PLAGL1
531	MAN2A2
532	PLCG2
